# Supplementary material for: Smile Aesthetic Evaluation on Videographs: An Intra-Rater and Inter-Rater Agreement Study
Source: Dent J (Basel). 2022 May 16;10(5):87. doi: 10.3390/dj10050087 (PMC9139191; doi:10.3390/dj10050087)
Supplement: Supplementary file 1 [file dentistry-10-00087-s001.zip]

Archive with 3 entries (2 files):
- Supplementary Materials/
- Supplementary Materials/Videography 1.mp4
- Supplementary Materials/Videography 2.mp4
